# Supplementary material for: Exploring the Relationship Between Stability and Dynamics in Polymer-Based Amorphous Solid Dispersions for Pharmaceutical Applications
Source: Polymers (Basel). 2025 Apr 28;17(9):1210. doi: 10.3390/polym17091210 (PMC12073697; doi:10.3390/polym17091210)
Supplement: Supplementary file 1 [file polymers-17-01210-s001.zip]

Archive with 1 entries (1 files):
- polymers-3604193-supplementary.pdf
